# Supplementary material for: Pain threshold in selected trigger points of superficial muscles of the back in young adults
Source: PeerJ. 2022 Feb 1;10:e12780. doi: 10.7717/peerj.12780 (PMC8815375; doi:10.7717/peerj.12780)
Supplement: Supplemental Information 1 [file peerj-10-12780-s001.xlsx]

## Sheet: Arkusz1
subjects							physical activity												ALGOMETR												Trigger points
Nr		sex	age	height	body mass	BMI	P1	P2	P2 Inne jakie	P3	P4	P5	P6	P7	P8	P9	P10	P11	CZ Zst L1	CZ Zst L2	CZ Zst P1	CZ Zst P2	CZ Wst L1	CZ Wst L2	CZ Wst P1	CZ Wst P2	DzŁ L1	DzŁ L2	DzŁ P1	DzŁ P2	CZ Zst L	CZ Zst P	CZ Wst L	CZ Wst P	DzŁ L	DzŁ P
1		M	34	1.7	70	24.2215	c	c		b	b	b	b	b	b	d	b	c	9.24	8.82	9.74	9.11	8.38	8	8.13	7.66	5.52	5.02	6.08	5.6	-	-	-	-	+	+
2		M	28	1.82	77	23.246	a	e	nothing	d	c	120	c	300	a	c	b	c	8.81	8.43	7.23	6.79	7.95	7.48	7	6.53	7.3	6.85	6.1	5.67	-	-	-	-	-	+
3		M	25	1.79	68	21.2228	a	e	rollers	d	d	90	c	30	c	d	c	b	3.72	3.24	3.12	2.74	5.08	5.02	5.14	4.7	4.6	4.1	4.22	3.88	+	+	-	-	+	+
4		M	26	1.86	72	20.8117	c	e	voleyball	d	b	b	d	60	b	d	b	e	5.02	4.7	3.98	3.33	7.6	7.56	9.54	9.12	4.7	4.68	6.16	6.02	-	+	-	-	-	-
5		M	24	1.72	76	25.6896	c	a		e	c	20	d	30	d	d	b	b	6.02	5.55	6.5	6.12	6.43	6.2	6.3	5.88	8.56	8.11	6.92	6.18	-	-	-	+	-	-
6		M	25	1.7	60	20.7612	b	e	rollers	d	c	90	d	30	c	d	c	d	8.3	7.54	6.94	6.68	4.11	3.98	4.82	4.32	5.5	5.44	5.36	4.9	-	-	+	+	-	-
7		M	26	1.8	82	25.3086	c	e	rollers	d	c	30	c	60	b	d	b	d	7.2	6.6	8.48	7.6	10.3	9.68	6.58	6.52	5.4	4.3	5.7	5	-	-	-	-	-	-
8		M	24	1.65	68	24.977	b	e	rollers	c	c	40	d	60	b	d	c	e	4.8	4.7	4.3	3.78	6.52	5.92	5.72	5.44	6.2	5.44	6.92	5.96	-	-	-	-	-	-
9		M	25	1.7	85	29.4118	c	e	rollers	c	c	b	c	b	b	d	b	c	8.36	7.76	9.46	8.88	12.8	11.84	15.7	14.32	8.72	7.8	10.26	9.82	-	-	-	-	-	-
10		M	26	1.72	73	24.6755	a	a		d	c	90	d	200	d	d	b	c	3.7	2.8	3.7	2.8	3.9	3.46	4.66	4.56	4.4	3.5	3.5	3.18	+	+	-	-	-	-
11		M	25	1.85	87	25.42	b	c		d	c	30	c	b	b	c	c	d	9.56	8.86	9.66	9.18	11.12	12.06	12.58	11.82	10.54	10.24	12.24	11.3	-	+	-	-	-	-
12		M	30	1.73	66	22.0522	a	c		d	b	b	c	30	a	d	c	c	8.88	8.5	8.4	7.99	8.11	7.68	9.12	8.73	8.63	8.3	7.3	7.06	-	-	-	-	-	-
13		M	25	1.75	73	23.8367	c	e	soccer	d	c	60	d	90	c	d	b	a	4.6	4.44	3.11	2.9	5.12	5.01	5.14	4.91	4.6	4.23	3.78	3.55	-	+	-	-	-	+
14		M	24	1.68	60	21.2585	c	e	rollers	d	c	30	c	60	c	d	b	e	8.9	8.54	8.33	8.12	9.78	9.7	9.66	9.57	6.2	5.78	6.78	6.12	-	-	-	-	-	-
15		M	27	1.8	98	30.2469	c	c		c	c	30	c	30	c	d	b	c	9.51	9.13	9.67	9.23	12.03	11.99	11.97	11.85	9.14	8.97	9	8.7	-	-	-	-	-	-
16		K	24	1.73	80	26.7299	b	c		c	b	45	b	60	b	c	c	c	5.18	4.6	4.36	3.94	6.9	6.22	6.94	6.3	5.5	5.22	5.62	5	+	+	-	-	-	-
17		K	34	1.6	54	21.0937	b	d		c	c	40	d	30	c	d	c	a	4.54	4.04	4.46	3.7	7.86	6.74	8.62	6.74	7.9	7	8.28	7.64	+	+	-	-	-	-
18		K	25	1.75	65	21.2245	b	d		c	b	b	c	30	b	c	d	c	2.8	2.36	3.6	2.84	6.48	5.68	8.78	7.52	3.5	3.32	4.8	4.16	+	+	-	-	+	+
19		K	26	1.64	87	32.3468	c	d		c	c	b	d	60	c	d	c	c	6.58	5.58	6.4	5.76	12.46	11.28	12.66	11.64	7.04	6.98	7.4	6.44	-	-	-	-	+	-
20		K	24	1.61	62	23.9188	c	e	rollers	c	b	30	c	60	a	c	c	c	5.8	5.5	5.6	5.33	8.5	8.12	7	6.6	5.11	4.98	4.11	3.9	-	-	-	+	+	+
21		K	25	1.61	78	30.0914	c	d		b	a	b	b	b	a	c	b	a	6	5.58	5.14	4.36	8.62	7.99	8.24	7.78	5.12	4.82	5.34	4.24	-	+	-	-	-	+
22		K	34	1.68	62	21.9671	c	c		c	c	b	d	b	b	d	b	a	2.4	2.28	2.88	2.76	2.7	2.34	2.9	2.66	3.06	2.9	2.28	2	+	+	+	+	-	+
23		K	24	1.64	52	19.3337	a	c		c	c	b	b	b	c	b	b	d	4.82	4.34	6.34	6	6.58	6.4	8.16	7.68	4.6	4.58	5.16	5.06	+	-	-	-	+	-
24		K	25	1.8	69	21.2963	a	c		b	c	120	b	180	a	c	b	c	5.64	5.56	5.64	5.4	8.64	7.78	8.92	8.48	5.96	5.36	5.5	5.68	-	-	-	-	-	-
25		K	24	1.68	70	24.8016	b	d		c	a	b	c	45	c	c	d	a	5.96	5.82	5.92	5.76	6.14	5.98	6.14	5.64	5.5	4.88	5.43	4.98	+	+	-	-	+	+
26		K	24	1.78	83	26.1962	b	e	nothing	b	a	b	b	20	a	d	d	b	5.76	5.06	3.82	3.56	6.32	6	6.6	6.2	4.8	4.24	5.46	5.4	-	-	+	+	-	-
27		K	24	1.72	61	20.6193	c	d		c	b	30	c	60	c	d	d	c	5.46	5.3	5.72	5.6	11	10.02	11	10.64	8.2	7.8	7.28	6.88	-	-	-	-	-	-
28		K	24	1.68	52	18.424	c	d		d	b	30	c	30	b	c	c	a	4.06	4	4.84	4.8	4.6	4.28	5.4	5.38	2.9	2.6	4.8	4.4	+	+	-	-	+	+
29		K	32	1.5	48	21.3333	b	c		d	d	30	c	30	c	c	b	a	4.64	4.62	3.5	3.46	4.46	4.34	5.46	5.44	4.46	4.5	4.48	4.36	+	+	-	-	+	+
30		K	24	1.57	53	21.5019	a	c		b	a	b	c	30	a	d	b	b	5.6	5.18	5.1	4.93	5	4.84	4.23	4.11	4.22	4.06	3.8	3.46	-	-	-	+	-	+
